# Supplementary material for: Partial and asymmetrical reproductive isolation between two sympatric tropical shrub species: Cnidoscolus aconitifolius and C. souzae (Euphorbiaceae)
Source: Ecol Evol. 2023 Dec 11;13(12):e10801. doi: 10.1002/ece3.10801 (PMC10714054; doi:10.1002/ece3.10801)
Supplement: Supplementary file 1 — Appendix S1. [file ECE3-13-e10801-s002.xlsx]

## Sheet: Phenology
ID	Species	Male flowers	Female flower	Dmale	Dfemale	Dtotal
4	C.aconitifolius	0	12	0	4	4
6	C.aconitifolius	7	0	2	0	2
7	C.aconitifolius	24	0	2	0	2
8	C.aconitifolius	9	2	1	1	2
9	C.aconitifolius	0	16	0	3	3
10	C.aconitifolius	11	1	2	1	3
12	C.aconitifolius	8	30	1	2	3
13	C.aconitifolius	10	0	2	0	2
14	C.aconitifolius	14	0	2	0	2
15	C.aconitifolius	18	7	3	2	5
16	C.aconitifolius	17	12	3	1	4
17	C.aconitifolius	10	14	2	1	3
18	C.aconitifolius	3	0	2	0	2
19	C.aconitifolius	2	0	1	0	1
20	C.aconitifolius	69	0	3	0	3
21	C.aconitifolius	46	0	4	0	4
22	C.aconitifolius	28	0	2	0	2
24	C.aconitifolius	29	6	3	1	4
1	C.souzae	127	19	14	3	16
2	C.souzae	38	16	8	2	10
4	C.souzae	0	17	0	3	3
5	C.souzae	113	47	12	4	15
6	C.souzae	247	27	19	3	22
7	C.souzae	2	25	7	4	5
8	C.souzae	166	59	16	6	21
9	C.souzae	31	20	5	4	9
10	C.souzae	178	32	15	4	19
11	C.souzae	294	58	17	5	5
13	C.souzae	145	40	13	4	17
14	C.souzae	39	31	8	3	12
15	C.souzae	4	3	2	1	4
16	C.souzae	3	26	1	3	3
17	C.souzae	109	43	14	5	19
18	C.souzae	191	29	19	2	21
19	C.souzae	0	2	0	1	1
21	C.souzae	24	9	9	2	11
22	C.souzae	88	48	14	6	20
23	C.souzae	211	43	14	3	17
24	C.souzae	101	50	14	3	17
25	C.souzae	373	57	16	5	21
26	C.souzae	138	96	13	6	18

## Sheet: Pollinators
Specie	Day	Plant	Flores	Pollinator Richness	Visitis20m	VisitingRateperH
C. aconitifolius	1	3	3	0	0	0
C. aconitifolius	1	6	4	1	9	6.75
C. aconitifolius	1	7	4	4	26	19.5
C. aconitifolius	1	8	2	0	0	0
C. aconitifolius	1	10	2	3	8	12
C. aconitifolius	1	12	9	3	6	2
C. aconitifolius	1	13	3	3	6	6
C. aconitifolius	1	14	3	5	8	8
C. aconitifolius	1	15	3	3	8	8
C. aconitifolius	1	16	4	2	7	5.25
C. aconitifolius	1	19	3	1	1	1
C. aconitifolius	1	20	2	0	0	0
C. aconitifolius	1	21	3	3	19	19
C. aconitifolius	1	22	3	1	5	5
C. aconitifolius	1	24	5	5	13	7.8
C. sauzae	1	6	2	0	0	0
C. sauzae	1	8	3	1	2	2
C. sauzae	2	8	4	1	3	2.25
C. sauzae	1	10	3	2	3	3
C. sauzae	2	10	4	0	0	0
C. sauzae	1	11	4	2	3	2.25
C. sauzae	1	13	3	2	2	2
C. sauzae	2	13	5	1	3	1.8
C. sauzae	3	13	3	1	2	2
C. sauzae	1	17	2	1	1	1.5
C. sauzae	2	17	2	0	0	0
C. sauzae	1	18	3	2	2	2
C. sauzae	2	18	3	1	1	1
C. sauzae	3	18	3	0	0	0
C. sauzae	4	18	3	4	5	5
C. sauzae	5	18	1	0	0	0
C. sauzae	6	18	3	0	0	0
C. sauzae	1	25	2	0	0	0
C. sauzae	2	25	2	2	3	4.5
C. sauzae	3	25	2	0	0	0
C. sauzae	4	25	4	1	1	0.75
C. sauzae	5	25	3	1	5	5
C. sauzae	6	25	3	0	0	0
C. sauzae	7	25	3	1	1	1
C. sauzae	8	25	2	1	2	3

## Sheet: Tubes
Mother ID	DonorSp	DonorID	Style	pollen_estigma	pollen_germinated	tubes	Treatment	MotherSp	Germination	Pollen tubes		Etiquetas de columna
11	C souzae	25	1	28	6	5	Hetero	C aconitifolius	0.214286	0.178571		Promedio de Germination		Promedio de Pollen tubes		Total Promedio de Germination	Total Promedio de Pollen tubes
11	C souzae	25	2	49	23	12	Hetero	C aconitifolius	0.469388	0.244898		C aconitifolius	C souzae	C aconitifolius	C souzae
11	C souzae	25	3	98	32	21	Hetero	C aconitifolius	0.326531	0.214286		0.299414	0.191067	0.0714634	0.0425916	0.222624	0.0510009
11	C souzae	25	4	39	12	11	Hetero	C aconitifolius	0.307692	0.282051
6	C aconitifolius	Miradorxx1	1	710	200	39	Hetero	C souzae	0.28169	0.0549296
6	C aconitifolius	Miradorxx1	2	269	97	23	Hetero	C souzae	0.360595	0.0855019
6	C aconitifolius	Miradorxx1	3	1024	125	11	Hetero	C souzae	0.12207	0.0107422
6	C souzae	25	1	336	61	26	Conespecifico	C souzae	0.181548	0.077381
6	C souzae	25	2	520	110	33	Conespecifico	C souzae	0.211538	0.0634615
6	C souzae	25	3	1289	176	34	Conespecifico	C souzae	0.13654	0.026377
16	C aconitifolius	Cinves1A	1	453	144	10	Conespecifico	C aconitifolius	0.317881	0.0220751
16	C aconitifolius	Cinves1A	2	297	109	11	Conespecifico	C aconitifolius	0.367003	0.037037
16	C aconitifolius	Cinves1A	3	185	67	21	Conespecifico	C aconitifolius	0.362162	0.113514
6	C aconitifolius	7	1	668	132	29	Hetero	C souzae	0.197605	0.0434132
6	C aconitifolius	7	2	156	82	23	Hetero	C souzae	0.525641	0.147436
6	C aconitifolius	7	3	320	87	9	Hetero	C souzae	0.271875	0.028125
6	C aconitifolius	7	4	559	94	20	Hetero	C souzae	0.168157	0.0357782
16	C aconitifolius	Cinves-VI	1	1048	182	30	Hetero	C souzae	0.173664	0.028626
16	C aconitifolius	Cinves-VI	1	1194	165	28	Hetero	C souzae	0.138191	0.0234506
16	C aconitifolius	Cinves-VI	2	1177	100	18	Hetero	C souzae	0.0849618	0.0152931
16	C aconitifolius	Cinves-VI	3	751	83	7	Hetero	C souzae	0.110519	0.00932091
169-2	C souzae	25	1	417	81	38	Conespecifico	C souzae	0.194245	0.0911271
169-2	C souzae	25	2	154	63	25	Conespecifico	C souzae	0.409091	0.162338
16	C souzae	25	1	413	102	17	Conespecifico	C souzae	0.246973	0.0411622
16	C souzae	25	2	140	52	18	Conespecifico	C souzae	0.371429	0.128571
16	C souzae	25	3	234	26	5	Conespecifico	C souzae	0.111111	0.0213675
16	C souzae	25	4	379	91	29	Conespecifico	C souzae	0.240106	0.0765172
169-2	C souzae	25	1	564	126	7	Conespecifico	C souzae	0.223404	0.0124113
cinvesx2	C aconitifolius	Vi	1	78	62	14	Conespecifico	C aconitifolius	0.794872	0.179487
cinvesx2	C aconitifolius	Vi	2	151	56	12	Conespecifico	C aconitifolius	0.370861	0.0794702
cinvesx2	C aconitifolius	Vi	3	254	151	22	Conespecifico	C aconitifolius	0.594488	0.0866142
cinvesx2	C aconitifolius	Vi	4	383	132	29	Conespecifico	C aconitifolius	0.344648	0.075718
169-4	C aconitifolius	Vi	1	418	29	13	Hetero	C souzae	0.069378	0.0311005
169-4	C aconitifolius	Vi	2	337	20	7	Hetero	C souzae	0.0593472	0.0207715
169-4	C aconitifolius	Vi	3	258	17	8	Hetero	C souzae	0.0658915	0.0310078
169-4	C aconitifolius	Vi	4	69	1	0	Hetero	C souzae	0.0144928	0
7	C souzae	6	1	112	29	22	Conespecifico	C souzae	0.258929	0.196429
7	C souzae	6	2	199	36	5	Conespecifico	C souzae	0.180905	0.0251256
7	C souzae	6	3	135	49	7	Conespecifico	C souzae	0.362963	0.0518519
16	C aconitifolius	Vi	1	395	95	11	Hetero	C souzae	0.240506	0.0278481
16	C aconitifolius	D1	1	418	102	28	Hetero	C souzae	0.244019	0.0669856
16	C aconitifolius	D1	2	192	43	4	Hetero	C souzae	0.223958	0.0208333
16	C aconitifolius	D1	3	184	45	9	Hetero	C souzae	0.244565	0.048913
16	C aconitifolius	D1	4	248	21	0	Hetero	C souzae	0.0846774	0
D1	C aconitifolius	D2	1	350	39	9	Conespecifico	C aconitifolius	0.111429	0.0257143
D1	C aconitifolius	D2	2	199	115	13	Conespecifico	C aconitifolius	0.577889	0.0653266
D1	C aconitifolius	D2	3	442	162	10	Conespecifico	C aconitifolius	0.366516	0.0226244
D1	C aconitifolius	D2	4	314	86	7	Conespecifico	C aconitifolius	0.273885	0.022293
6	C souzae	16	1	234	65	0	Hetero	C aconitifolius	0.277778	0
6	C souzae	16	2	989	366	8	Hetero	C aconitifolius	0.370071	0.00808898
6	C souzae	18	1	185	38	4	Hetero	C aconitifolius	0.205405	0.0216216
6	C souzae	18	2	546	106	14	Hetero	C aconitifolius	0.194139	0.025641
6	C souzae	18	3	222	87	19	Hetero	C aconitifolius	0.391892	0.0855856
6	C souzae	18	4	166	104	27	Hetero	C aconitifolius	0.626506	0.162651
169-4	C aconitifolius	V2	1	745	170	9	Hetero	C souzae	0.228188	0.0120805
169-4	C aconitifolius	V2	2	252	102	8	Hetero	C souzae	0.404762	0.031746
169-4	C aconitifolius	V2	3	720	195	7	Hetero	C souzae	0.270833	0.00972222
169-4	C aconitifolius	V2	4	176	92	5	Hetero	C souzae	0.522727	0.0284091
D1	C souzae	17,18	1	351	116	13	Hetero	C aconitifolius	0.330484	0.037037
D1	C souzae	17,18	2	476	100	8	Hetero	C aconitifolius	0.210084	0.0168067
D1	C souzae	17,18	3	190	32	6	Hetero	C aconitifolius	0.168421	0.0315789
169-4	C souzae	169-2	1	1267	343	12	Conespecifico	C souzae	0.270718	0.00947119
169-4	C souzae	169-2	1	359	140	32	Conespecifico	C souzae	0.389972	0.0891365
169-4	C souzae	169-2	3	534	37	18	Conespecifico	C souzae	0.0692884	0.0337079
169-4	C souzae	169-2	4	635	77	27	Conespecifico	C souzae	0.12126	0.0425197
10	C souzae	6	1	859	30	6	Conespecifico	C souzae	0.0349243	0.00698487
10	C souzae	6	1	125	25	8	Conespecifico	C souzae	0.2	0.064
10	C souzae	6	2	790	99	35	Conespecifico	C souzae	0.125316	0.0443038
10	C souzae	6	3	249	59	11	Conespecifico	C souzae	0.236948	0.0441767
10	C souzae	6	4	523	70	17	Conespecifico	C souzae	0.133843	0.0325048
10	C aconitifolius	D1	1	423	93	19	Hetero	C souzae	0.219858	0.0449173
10	C aconitifolius	D1	2	549	89	11	Hetero	C souzae	0.162113	0.0200364
10	C aconitifolius	D1	3	496	13	3	Hetero	C souzae	0.0262097	0.00604839
10	C aconitifolius	D1	4	478	6	1	Hetero	C souzae	0.0125523	0.00209205
25	C souzae	6	1	261	46	11	Conespecifico	C souzae	0.176245	0.0421456
25	C souzae	6	2	388	66	17	Conespecifico	C souzae	0.170103	0.0438144
1	C souzae	6	1	745	76	9	Conespecifico	C souzae	0.102013	0.0120805
1	C souzae	6	2	637	28	4	Conespecifico	C souzae	0.043956	0.00627943
21	C aconitifolius	D2	1	344	73	12	Hetero	C souzae	0.212209	0.0348837
21	C aconitifolius	D2	2	652	32	9	Hetero	C souzae	0.0490798	0.0138037
10	C aconitifolius	D2	1	325	23	2	Hetero	C souzae	0.0707692	0.00615385
10	C aconitifolius	D2	2	179	61	14	Hetero	C souzae	0.340782	0.0782123
10	C aconitifolius	D2	3	625	66	17	Hetero	C souzae	0.1056	0.0272
11	C aconitifolius	D2	1	471	122	39	Hetero	C souzae	0.259023	0.0828025
11	C aconitifolius	D2	2	297	89	24	Hetero	C souzae	0.299663	0.0808081
11	C aconitifolius	D2	3	513	81	25	Hetero	C souzae	0.157895	0.0487329
11	C aconitifolius	D2	4	545	85	16	Hetero	C souzae	0.155963	0.0293578
D1	C aconitifolius	D2	1	156	12	3	Conespecifico	C aconitifolius	0.0769231	0.0192308
D1	C aconitifolius	D2	2	23	0	0	Conespecifico	C aconitifolius	0	0
D1	C aconitifolius	D2	3	308	10	3	Conespecifico	C aconitifolius	0.0324675	0.00974026
9	C souzae	6,17	1	72	15	5	Conespecifico	C souzae	0.208333	0.0694444
9	C souzae	6,17	2	360	55	16	Conespecifico	C souzae	0.152778	0.0444444
9	C souzae	6,17	3	33	27	4	Conespecifico	C souzae	0.818182	0.121212
9	C souzae	6,17	4	418	25	10	Conespecifico	C souzae	0.0598086	0.0239234
9	C aconitifolius	D2	1	655	5	0	Hetero	C souzae	0.00763359	0
9	C aconitifolius	D2	2	417	9	1	Hetero	C souzae	0.0215827	0.00239808
11	C souzae	6,17	1	209	15	5	Conespecifico	C souzae	0.0717703	0.0239234
11	C souzae	6,17	2	305	18	9	Conespecifico	C souzae	0.0590164	0.0295082
13	C aconitifolius	D2	1	261	24	9	Hetero	C souzae	0.091954	0.0344828
13	C aconitifolius	D2	2	218	16	6	Hetero	C souzae	0.0733945	0.0275229
D1	C aconitifolius	D2	1	522	45	10	Conespecifico	C aconitifolius	0.0862069	0.0191571
D1	C aconitifolius	D2	2	521	57	11	Conespecifico	C aconitifolius	0.109405	0.0211132
D1	C aconitifolius	D2	3	417	43	15	Conespecifico	C aconitifolius	0.103118	0.0359712

## Sheet: Fruitset
date1	Treatment	motherSP	motherID (Bote)	donorSP	donorID	Flowers	EralyFruit	Observationdate	Time Ellapsed	FruitSetInma	Frutos InmadurosII	Fecha Observación	Frutos maduros	Fecha de cosecha	Fruitset
2021-08-09	Hetero	C. sauzae	18	C. aconitifolius	10,13	6	5	2021-08-23	14	83.3333	1	2021-09-01	0	2021-09-02	0
2021-08-09	Hetero	C. aconitifolius	3	C. sauzae	22,13,24	14	13	2021-08-23	14	92.8571	3	2021-09-06	1	2021-09-21	0.0714286
2021-08-11	Hetero	C. sauzae	23	C. aconitifolius	5,HumuncnaS1	5	5	2021-08-23	12	100	2	2021-09-30	0	2021-09-01	0
2021-08-12	Conespecifico	C. aconitifolius	19	C. aconitifolius	16,22,SihoS3	8	8	2021-08-23	11	100	8	2021-09-07	8	2021-09-23	1
2021-08-12	Hetero	C. aconitifolius	20	C. sauzae	17,SihoS3	7	5	2021-08-23	11	71.4286	1	2021-09-06	1	2021-09-27	0.142857
2021-08-13	Conespecifico	C. aconitifolius	14	C. aconitifolius	15,19,SihoS3	4	4	2021-08-23	10	100			4	2021-09-23	1
2021-08-16	Conespecifico	C. sauzae	25	C. sauzae	22,17	6	6	2021-08-23	7	100	6	2021-09-07	6	2021-09-21	1
2021-08-16	Conespecifico	C. aconitifolius	17	C. aconitifolius	22,7	7	7	2021-08-23	7	100	7	2021-09-07	5	2021-09-21	0.714286
2021-08-16	Hetero	C. aconitifolius	17	C. sauzae	17,18,10	7	7	2021-08-23	7	100	5	2021-09-07	7	2021-09-21	1
2021-08-17	Conespecifico	C. aconitifolius	12	C. aconitifolius	20,17,14	6	6	2021-08-23	6	100	6	2021-09-07	6	2021-09-21	1
2021-08-18	Hetero	C. aconitifolius	14	C. sauzae	17,22	4	4	2021-08-23	5	100			0	2021-09-21	0
2021-08-25	Hetero	C. aconitifolius	12	C. sauzae	10,18	6	6	2021-09-07	13	100	6	2021-09-07	0	2021-10-11	0
2021-08-26	Conespecifico	C. aconitifolius	13	C. aconitifolius	7,14	7	7	2021-09-07	12	100	7	2021-09-27	7	2021-09-30	1
2021-08-27	Conespecifico	C. aconitifolius	10	C. aconitifolius	13,6	2	2	2021-09-07	11	100	2	2021-09-07	2	2021-10-04	1
2021-08-30	Conespecifico	C. sauzae	7	C. sauzae	18,8,10	5	5	2021-09-07	8	100	5	2021-09-27	5	2021-10-08	1
2021-08-30	Hetero	C. aconitifolius	16	C. sauzae	18,8,10	9	9	2021-09-07	8	100	9	2021-09-07	0	2021-09-23	0
2021-09-02	Hetero	C. aconitifolius	21	C. sauzae	10,18	9	9	2021-09-07	5	100	9	2021-09-07	0	2021-09-27	0
2021-09-03	Conespecifico	C. sauzae	17	C. sauzae	18,25	3	3	2021-09-07	4	100	3	2021-09-27	3	2021-10-08	1
2021-09-03	Conespecifico	C. aconitifolius	23	C. aconitifolius	18,Maxs3	9	9	2021-09-07	4	100	9	2021-09-27	9	2021-10-11	1
2021-09-03	Hetero	C. sauzae	17	C. aconitifolius	LET,Mirador1,3)	4	4	2021-09-07	4	100			0	2021-09-20	0
2021-09-06	Hetero	C. sauzae	26	C. aconitifolius	Civesx12,Mirador3	6							0	2021-09-27	0
2021-09-06	Conespecifico	C. sauzae	13	C. sauzae	25,21	6	5	2021-09-27	21	83.3333			5	2021-10-11	0.833333
2021-09-06	Hetero	C. sauzae	11	C. aconitifolius	Civesx12,Mirador3	3	2	2021-09-23	17	66.6667			0	2021-09-27	0
2021-09-06	Hetero	C. aconitifolius	20	C. sauzae	25,21	15	4	2021-09-27	20	26.6667			0	2021-10-01	0
2021-09-07	Hetero	C. sauzae	11	C. aconitifolius	10,Xcunyas1	3	1	2021-09-24	17	33.3333	4	2021-09-27	0	2021-09-27	0
2021-09-07	Conespecifico	C. sauzae	11	C. sauzae	18,25	5					5	2021-09-28	5	2021-09-28	1
2021-09-07	Conespecifico	C. aconitifolius	22	C. aconitifolius	10,Xcunyas1	7	7	2021-09-27	20	100			7	2021-10-07	1
2021-09-08	Hetero	C. aconitifolius	22	C. sauzae	18,25	4	3	2021-09-27	19	75	2	2021-09-29	0	2021-10-06	0
2021-09-09	Conespecifico	C. aconitifolius	24	C. aconitifolius	Maxw3,Miradors2	8	8	2021-09-27	18	100	8	2021-09-29	8	2021-10-18	1
2021-09-10	Hetero	C. aconitifolius	6	C. sauzae	18,25	14	4	2021-09-27	17	28.5714	3	2021-09-28	3	2021-10-12	0.214286
2021-09-10	Conespecifico	C. aconitifolius	24	C. aconitifolius	LET,19	15	15	2021-09-27	17	100			15	2021-10-18	1
2021-09-13	Hetero	C. sauzae	22	C. aconitifolius	LET,KKS2	3	3	2021-09-27	14	100	2	2021-10-04	0	2021-10-04	0
2021-09-13	Hetero	C. sauzae	15	C. aconitifolius	LET,KKS2	6	6	2021-09-27	14	100	4	2021-09-29	0	2021-10-04	0
2021-09-15	Conespecifico	C. sauzae	22	C. sauzae	25	4	4	2021-09-27	12	100			4	2021-10-08	1
2021-09-15	Hetero	C. sauzae	17	C. aconitifolius	7,LET	7							0	2021-09-20	0
2021-09-24	Conespecifico	C. sauzae	16	C. sauzae	11,25	2	1	2021-09-27	3	50			2	2021-10-04	1
2021-10-01	Conespecifico	C. sauzae	17	C. sauzae	25,6	2							1	2021-10-12	0.5

## Sheet: Germination
Treatment	MotherSP	MotherID	DonorSP	DonorID	Fruit	Seeds	ID	Sown	Germination10	%Germination
Hetero	C aconitifolius	17	CS	17,18,10	7	21	1	21	18	85.7143
Hetero	C aconitifolius	16	CS	18,10,8	1	1	2	1	0	0
Hetero	C aconitifolius	3	CS	22,13,24	1	3	3	3	3	100
Hetero	C aconitifolius	3	CS	22,13,14	1	2	4	2	1	50
Hetero	C aconitifolius	14	CS	17,24	1	3	5	3	3	100
Hetero	C aconitifolius	20	CS	25,X1	2	6	6	6	0	0
Hetero	C aconitifolius	20	CS	17	1	1	7	1	1	100
Con	C souzae	25	CS	22,17	5	15	8	7	2	28.5714
Con	C souzae	25	CS	22,17	1	2	9	2	1	50
Con	C souzae	13	CS	25,21	1	2	10	2	0	0
Con	C souzae	13	CS	25,21	1	3	11	3	0	0
Con	C souzae	13	CS	25,21	4	11	12	10	1	10
Con	C souzae	11	CS	18,25	4	12	13	10	0	0
Con	C souzae	7	CS	18,8,10	4	10	14	10	0	0
Con	C souzae	11	CS	18,25	1	3	15	3	0	0
Con	C souzae	17	CS	18,25	2	6	16	6	1	16.6667
Con	C souzae	17	CS	18,25	1	3	17	3	0	0
Con	C souzae	7	CS	18,8,10	1	3	18	3	2	66.6667
Con	C aconitifolius	14	CA	15,19	5	15	19	15	12	80
Con	C aconitifolius	13	CA	7,14	2	5	20	5	4	80
Con	C aconitifolius	19	CA	15,22,Siho	1	3	21	3	2	66.6667
Con	C aconitifolius	10	CA	13,16	2	6	22	6	4	66.6667
Con	C aconitifolius	19	CA	16,22	1	2	23	2	2	100
Con	C aconitifolius	19	CA	16,22	1	3	24	3	2	66.6667
Con	C aconitifolius	22	CA	10, Xcunyas1	1	3	25	3	0	0
Con	C aconitifolius	22	CA	10, Xcunyas7	4	11	26	11	4	36.3636
Con	C aconitifolius	23	CA	18,MAXS3	4	12	27	12	6	50
Con	C aconitifolius	22	CA	10,XCUNYAS1	2	6	28	6	0	0
Con	C aconitifolius	23	CA	18,MXS3		14	29	14	8	57.1429
Con	C aconitifolius	14	CA	15,19	2	6	30	6	6	100
Con	C aconitifolius	12	CA	20,17	5	15	31	17	17	100
Con	C aconitifolius	17	CA	12	5	9	32	9	9	100
Con	C aconitifolius	19	CA	16,22,SIHO	3	9	33	9	9	100
Con	C aconitifolius	14	CA	15,19		2	34	2	2	100
Con	C aconitifolius	17	CA	16,22,X	1	3	35	3	3	100
Con	C aconitifolius	10	CA	16,22,SIHOS3	1	3	36	3	3	100
Hetero	C aconitifolius	6	CS	16,25	3	4	37	3	1	33.3333
Con	C souzae	17	CS	18,25	1	2	38	2	0	0
Con	C souzae	6	CS	11,25	1	3	39	3	0	0
Con	C souzae	6	CS	11,25	1	3	40	3	1	33.3333
Con	C souzae	22	CS	25	4	9	41	9	2	22.2222
